# Supplementary material for: The Cytotoxic Effects of Fine Particulate Matter (PM2.5) from Different Sources at the Air–Liquid Interface Exposure on A549 Cells
Source: Toxics. 2023 Dec 25;12(1):21. doi: 10.3390/toxics12010021 (PMC10821317; doi:10.3390/toxics12010021)
Supplement: Supplementary file 1 [file toxics-12-00021-s001.zip]

Archive with 1 entries (1 files):
- toxics-2767595-supplementary.pdf
